# Supplementary material for: Correlation of NHR-48 Transcriptional Modulator Expression with Selected CYP Genes’ Expression during Thiabendazole Treatment of Anisakis simplex (s.l.)?—An In Vitro Study
Source: Pathogens. 2020 Dec 9;9(12):1030. doi: 10.3390/pathogens9121030 (PMC7764245; doi:10.3390/pathogens9121030)
Supplement: Supplementary file 1 [file pathogens-09-01030-s001.zip]

Archive with 6 entries (6 files):
- Suppl. File 1.xlsx
- __MACOSX/._Suppl. File 1.xlsx
- Suppl. File 2..xlsx
- __MACOSX/._Suppl. File 2..xlsx
- Suppl. File 3..xlsx
- __MACOSX/._Suppl. File 3..xlsx
