# Supplementary material for: Correlation of NHR-48 Transcriptional Modulator Expression with Selected CYP Genes’ Expression during Thiabendazole Treatment of Anisakis simplex (s.l.)?—An In Vitro Study
Source: Pathogens. 2020 Dec 9;9(12):1030. doi: 10.3390/pathogens9121030 (PMC7764245; doi:10.3390/pathogens9121030)
Supplement: Supplementary file 1 [file pathogens-09-01030-s001.zip › Suppl. File 1.xlsx]

## Sheet: CYP_matrix
	CYP2C8 T. canis	CYP33C9 C. elegans	CYP33C9 C. brenneri	CYP33C9 C. briggsae	CYP25A2 C. remanei	CYP2B19 T. canis	CYP33B1 B.malayi	CYP famiy L. loa	CYP1A1 T. canis	CYP1A1 A. simplex	CYP family H. contortus	CYP43A1 C. briggsae	CYP43A1 C. brenneri	CYP43A1 C. elegans	CYP43A1 B.malayi	CYP13A3 A. simplex	CYP13A3 A. suum	CYP13A8 T. canis	CYP13A8 C. briggsae	CYP13A2 C. elegans	CYP13A3 C. elegans	CYP13A6 C. elegans
CYP2C8 T. canis		41.263	41.582	41.289	32.158	35.033	37.545	35.900	36.951	35.629	30.120	31.954	30.977	31.322	25.341	31.080	31.110	34.178	32.725	32.044	32.950	34.069
CYP33C9 C. elegans	41.263		79.236	77.964	34.026	37.731	36.855	35.993	35.037	34.729	29.016	33.313	31.802	33.792	23.805	28.545	27.584	30.485	34.470	33.054	33.453	34.336
CYP33C9 C. brenneri	41.582	79.236		80.455	35.431	38.328	38.160	36.223	36.453	36.576	28.767	33.254	32.876	33.014	23.901	28.360	26.950	30.242	34.287	32.815	33.989	34.877
CYP33C9 C. briggsae	41.289	77.964	80.455		35.452	38.351	37.411	35.727	34.791	35.530	28.162	33.513	33.313	33.752	23.961	28.563	26.840	30.867	34.796	32.297	33.592	33.032
CYP25A2 C. remanei	32.158	34.026	35.431	35.452		30.354	30.894	30.739	31.280	31.518	32.416	35.773	37.020	36.266	28.516	36.391	32.893	36.999	36.553	37.981	40.060	36.621
CYP2B19 T. canis	35.033	37.731	38.328	38.351	30.354		51.566	51.631	32.947	32.889	26.294	29.847	30.351	29.219	26.647	29.126	27.192	29.815	31.354	30.372	30.263	30.000
CYP33B1 B.malayi	37.545	36.855	38.160	37.411	30.894	51.566		85.627	33.470	33.586	27.077	30.509	30.884	29.891	27.370	31.610	28.970	32.484	33.216	31.879	31.961	31.185
CYP famiy L. loa	35.900	35.993	36.223	35.727	30.739	51.631	85.627		33.295	33.409	26.914	29.950	30.090	29.342	26.784	31.027	29.394	31.761	32.194	31.250	31.597	30.635
CYP1A1 T. canis	36.951	35.037	36.453	34.791	31.280	32.947	33.470	33.295		71.070	28.536	32.320	32.224	32.096	25.024	31.327	27.764	32.307	32.407	33.849	33.970	33.012
CYP1A1 A. simplex	35.629	34.729	36.576	35.530	31.518	32.889	33.586	33.409	71.070		27.408	31.004	32.460	32.094	25.217	30.400	28.320	30.430	30.396	32.181	32.955	31.627
CYP family H. contortus	30.120	29.016	28.767	28.162	32.416	26.294	27.077	26.914	28.536	27.408		40.271	41.532	41.334	29.444	44.111	41.603	41.880	35.150	35.899	36.224	35.683
CYP43A1 C. briggsae	31.954	33.313	33.254	33.513	35.773	29.847	30.509	29.950	32.320	31.004	40.271		73.991	72.017	32.010	40.343	36.123	41.722	37.807	38.696	39.784	39.399
CYP43A1 C. brenneri	30.977	31.802	32.876	33.313	37.020	30.351	30.884	30.090	32.224	32.460	41.532	73.991		77.270	31.940	40.481	36.302	41.438	38.512	38.687	39.472	38.683
CYP43A1 C. elegans	31.322	33.792	33.014	33.752	36.266	29.219	29.891	29.342	32.096	32.094	41.334	72.017	77.270		32.260	39.975	36.037	40.940	39.232	37.987	38.272	38.632
CYP43A1 B.malayi	25.341	23.805	23.901	23.961	28.516	26.647	27.370	26.784	25.024	25.217	29.444	32.010	31.940	32.260		37.236	34.024	39.458	32.077	32.000	31.470	32.529
CYP13A3 A. simplex	31.080	28.545	28.360	28.563	36.391	29.126	31.610	31.027	31.327	30.400	44.111	40.343	40.481	39.975	37.236		63.812	63.601	39.163	40.397	41.180	42.092
CYP13A3 A. suum	31.110	27.584	26.950	26.840	32.893	27.192	28.970	29.394	27.764	28.320	41.603	36.123	36.302	36.037	34.024	63.812		64.379	35.678	36.878	36.652	36.432
CYP13A8 T. canis	34.178	30.485	30.242	30.867	36.999	29.815	32.484	31.761	32.307	30.430	41.880	41.722	41.438	40.940	39.458	63.601	64.379		40.148	41.238	40.956	42.577
CYP13A8 C. briggsae	32.725	34.470	34.287	34.796	36.553	31.354	33.216	32.194	32.407	30.396	35.150	37.807	38.512	39.232	32.077	39.163	35.678	40.148		47.742	49.697	50.030
CYP13A2 C. elegans	32.044	33.054	32.815	32.297	37.981	30.372	31.879	31.250	33.849	32.181	35.899	38.696	38.687	37.987	32.000	40.397	36.878	41.238	47.742		58.442	53.604
CYP13A3 C. elegans	32.950	33.453	33.989	33.592	40.060	30.263	31.961	31.597	33.970	32.955	36.224	39.784	39.472	38.272	31.470	41.180	36.652	40.956	49.697	58.442		56.192
CYP13A6 C. elegans	34.069	34.336	34.877	33.032	36.621	30.000	31.185	30.635	33.012	31.627	35.683	39.399	38.683	38.632	32.529	42.092	36.432	42.577	50.030	53.604	56.192
