# Supplementary material for: Correlation of NHR-48 Transcriptional Modulator Expression with Selected CYP Genes’ Expression during Thiabendazole Treatment of Anisakis simplex (s.l.)?—An In Vitro Study
Source: Pathogens. 2020 Dec 9;9(12):1030. doi: 10.3390/pathogens9121030 (PMC7764245; doi:10.3390/pathogens9121030)
Supplement: Supplementary file 1 [file pathogens-09-01030-s001.zip › Suppl. File 2..xlsx]

## Sheet: Arkusz1
	Caenorhabditis japonica (nhr-48)	Caenorhabditis elegans (nhr-48)	Caenorhabditis briggsae (nhr-48)	Trichinella spiralis (GL622787-EFV58098 CDS)	Brugia malayi (nhr-8)	Onchocerca volvulus (nhr-35)	Anisakis simplex (nhr-48)	Onchocerca volvulus (daf-12)	Loa loa (supercontig JH712680)	Brugia malayi (nhr-48)	Haemonchus contortus (daf-12)	Caenorhabditis japonica (nhr-8)	Caenorhabditis elegans (daf-12)	Caenorhabditis briggsae (daf-12)
Caenorhabditis japonica (nhr-48)	X	25.044	24.204	24.698	22.429	25.087	28.807	29.460	30.464	29.931	28.012	29.899	31.406	29.996
Caenorhabditis elegans (nhr-48)	25.044	X	51.383	23.661	22.210	23.767	30.194	30.157	31.870	31.254	28.048	31.184	31.401	30.778
Caenorhabditis briggsae (nhr-48)	24.204	51.383	X	23.938	20.845	24.361	29.921	30.014	32.166	30.777	28.628	31.292	31.068	30.447
Trichinella spiralis (GL622787-EFV58098 CDS)	24.698	23.661	23.938	X	26.956	26.085	30.276	29.379	29.552	29.171	30.748	30.779	31.720	30.281
Brugia malayi (nhr-8)	22.429	22.210	20.845	26.956	X	24.916	30.816	29.386	29.577	28.851	29.962	28.298	29.328	28.226
Onchocerca volvulus (nhr-35)	25.087	23.767	24.361	26.085	24.916	X	31.121	30.294	31.405	30.272	27.880	30.155	31.412	29.716
Anisakis simplex (nhr-48)	28.807	30.194	29.921	30.276	30.816	31.121	X	60.784	62.449	59.637	42.440	41.221	42.478	42.646
Onchocerca volvulus (daf-12)	29.460	30.157	30.014	29.379	29.386	30.294	60.784	X	82.686	77.492	40.454	37.879	39.899	39.005
Loa loa (supercontig JH712680)	30.464	31.870	32.166	29.552	29.577	31.405	62.449	82.686	X	83.370	39.940	40.318	40.968	39.234
Brugia malayi (nhr-48)	29.931	31.254	30.777	29.171	28.851	30.272	59.637	77.492	83.370	X	38.393	38.558	39.674	38.376
Haemonchus contortus (daf-12)	28.012	28.048	28.628	30.748	29.962	27.880	42.440	40.454	39.940	38.393	X	48.249	47.447	46.413
Caenorhabditis japonica (nhr-8)	29.899	31.184	31.292	30.779	28.298	30.155	41.221	37.879	40.318	38.558	48.249	X	73.421	71.121
Caenorhabditis elegans (daf-12)	31.406	31.401	31.068	31.720	29.328	31.412	42.478	39.899	40.968	39.674	47.447	73.421	X	72.454
Caenorhabditis briggsae (daf-12)	29.996	30.778	30.447	30.281	28.226	29.716	42.646	39.005	39.234	38.376	46.413	71.121	72.454	X
