# Supplementary material for: Correlation of NHR-48 Transcriptional Modulator Expression with Selected CYP Genes’ Expression during Thiabendazole Treatment of Anisakis simplex (s.l.)?—An In Vitro Study
Source: Pathogens. 2020 Dec 9;9(12):1030. doi: 10.3390/pathogens9121030 (PMC7764245; doi:10.3390/pathogens9121030)
Supplement: Supplementary file 1 [file pathogens-09-01030-s001.zip › Suppl. File 3..xlsx]

## Sheet: 3h
	0.5 cyp1a1 vs. 0.5 nhr	0.75 cyp1a1 vs. 0.75 nhr	1 cyp1a1 vs. 1 nhr	1.25 cyp1a1 vs. 1.25 nhr	1.5 cyp1a1 vs. 1.5 nhr		0.5 cyp13a3 vs. 0.5 nhr	0.75 cyp13a3 vs. 0.75 nhr	1 cyp13a3 vs. 1 nhr	1.25 cyp13a3 vs. 1.25 nhr	1.5 cyp13a3 vs. 1.5 nhr
Spearman r
r	0.213	Horizontal line	-0.7	-0.3	-0.116		0.125	Horizontal line	0.5	-0.4	0.0147
P value
P (one-tailed)	0.73		0.23	0.68	0.84		0.83		0.45	0.52	0.98
P value summary	ns		ns	ns	ns		ns		ns	ns	ns
Exact or approximate P value?	Exact		Exact	Exact	Exact		Exact		Exact	Exact	Exact
Significant? (alpha = 0.05)	No	No	No	No	No		No	No	No	No	No

## Sheet: 6h
	0.5 cyp1a1 vs. 0.5 nhr	0.75 cyp1a1 vs. 0.75 nhr	1 cyp1a1 vs. 1 nhr	1.25 cyp1a1 vs. 1.25 nhr	1.5 cyp1a1 vs. 1.5 nhr		0.5 cyp13a3 vs. 0.5 nhr	0.75 cyp13a3 vs. 0.75 nhr	1 cyp13a3 vs. 1 nhr	1.25 cyp13a3 vs. 1.25 nhr	1.5 cyp13a3 vs. 1.5 nhr
Spearman r
r	-0.72	-0.408	-0.771	-0.348	-0.543		-0.564	0.559	0.6	-0.6	0.8
P value
P (one-tailed)	0.1	>0,99	0.1	0.51	0.3		0.3	0.8	0.35	0.42	0.33
P value summary	ns	ns	ns	ns	ns		ns	ns	ns	ns	ns
Exact or approximate P value?	Exact	Exact	Exact	Exact	Exact		Exact	Exact	Exact	Exact	Exact
Significant? (alpha = 0.05)	No	No	No	No	No		No	No	No	No	No

## Sheet: 12h
	0.5 cyp1a1 vs. 0.5 nhr	0.75 cyp1a1 vs. 0.75 nhr	1 cyp1a1 vs. 1 nhr	1.25 cyp1a1 vs. 1.25 nhr	1.5 cyp1a1 vs. 1.5 nhr		0.5 cyp13a3 vs. 0.5 nhr	0.75 cyp13a3 vs. 0.75 nhr	1 cyp13a3 vs. 1 nhr	1.25 cyp13a3 vs. 1.25 nhr	1.5 cyp13a3 vs. 1.5 nhr
Spearman r
r	0.638	0.6	-0.9	-1	0.5		0.672	0.4	0.5	0.7	0.6
P value
P (one-tailed)	0.19	0.42	0.04	0.04	0.23		0.19	0.75	0.45	0.23	0.35
P value summary	ns	ns	*	*	ns		ns	ns	ns	ns	ns
Exact or approximate P value?	Exact	Exact	Exact	Exact	Exact		Exact	Exact	Exact	Exact	Exact
Significant? (alpha = 0.05)	No	No	Yes	Yes	No		No	No	No	No	No

## Sheet: 24h
	0.5 cyp1a1 vs. 0.5 nhr	0.75 cyp1a1 vs. 0.75 nhr	1 cyp1a1 vs. 1 nhr	1.25 cyp1a1 vs. 1.25 nhr	1.5 cyp1a1 vs. 1.5 nhr		0.5 cyp13a3 vs. 0.5 nhr	0.75 cyp13a3 vs. 0.75 nhr	1 cyp13a3 vs. 1 nhr	1.25 cyp13a3 vs. 1.25 nhr	1.5 cyp13a3 vs. 1.5 nhr
Spearman r
r	-0.226	0	0.632	0.5	-0.829		0.0718	-0.866	0	0.5	0.3
P value
P (one-tailed)	0.4	0.67	0.25	0.5	0.03		0.5	0.33	0.67	0.5	0.34
P value summary	ns	ns	ns	ns	*		ns	ns	ns	ns	ns
Exact or approximate P value?	Exact	Exact	Exact	Exact	Exact		Exact	Exact	Exact	Exact	Exact
Significant? (alpha = 0.05)	No	No	No	No	Yes		No	No	No	No	No

## Sheet: 36h
	0.5 cyp1a1 vs. 0.5 nhr	0.75 cyp1a1 vs. 0.75 nhr	1 cyp1a1 vs. 1 nhr	1.25 cyp1a1 vs. 1.25 nhr	1.5 cyp1a1 vs. 1.5 nhr		0.5 cyp13a3 vs. 0.5 nhr	0.75 cyp13a3 vs. 0.75 nhr	1 cyp13a3 vs. 1 nhr	1.25 cyp13a3 vs. 1.25 nhr	1.5 cyp13a3 vs. 1.5 nhr
Spearman r
r	-0.232	0.775	0	-0.866	-0.8		0.886	0.866	0	Horizontal line	0.7
P value
P (one-tailed)	0.33	0.25	0.67	0.33	0.17		0.02	0.33	0.67		0.12
P value summary	ns	ns	ns	ns	ns		*	ns	ns		ns
Exact or approximate P value?	Exact	Exact	Exact	Exact	Exact		Exact	Exact	Exact		Exact
Significant? (alpha = 0.05)	No	No	No	No	No		Yes	No	No	No	No

## Sheet: 48h
	0.5 cyp1a1 vs. 0.5 nhr	0.75 cyp1a1 vs. 0.75 nhr	1 cyp1a1 vs. 1 nhr	1.25 cyp1a1 vs. 1.25 nhr	1.5 cyp1a1 vs. 1.5 nhr		0.5 cyp13a3 vs. 0.5 nhr	0.75 cyp13a3 vs. 0.75 nhr	1 cyp13a3 vs. 1 nhr	1.25 cyp13a3 vs. 1.25 nhr	1.5 cyp13a3 vs. 1.5 nhr
Spearman r
r	0.657	0.2	0.5	1	0.6		-0.615	-0.8	0	-0.5	-0.257
P value
P (one-tailed)	0.08	0.46	0.5	0.33	0.17		0.14	0.17	0.67	0.67	0.33
P value summary	ns	ns	ns	ns	ns		ns	ns	ns	ns	ns
Exact or approximate P value?	Exact	Exact	Exact	Exact	Exact		Exact	Exact	Exact	Exact	Exact
Significant? (alpha = 0.05)	No	No	No	No	No		No	No	No	No	No

## Sheet: 72h
	0.5 cyp1a1 vs. 0.5 nhr	0.75 cyp1a1 vs. 0.75 nhr	1 cyp1a1 vs. 1 nhr	1.25 cyp1a1 vs. 1.25 nhr	1.5 cyp1a1 vs. 1.5 nhr		0.5 cyp13a3 vs. 0.5 nhr	0.75 cyp13a3 vs. 0.75 nhr	1 cyp13a3 vs. 1 nhr	1.25 cyp13a3 vs. 1.25 nhr	1.5 cyp13a3 vs. 1.5 nhr
Spearman r
r	-0.25	0.4	-0.4	0.0286	-0.429		1	1	1	1	1
P value
P (one-tailed)	0.35	0.38	0.38	0.5	0.21		0.006	0.001	0.04	0.001	0.001
P value summary	ns	ns	ns	ns	ns		**	**	*	**	**
Exact or approximate P value?	Exact	Exact	Exact	Exact	Exact		Exact	Exact	Exact	Exact	Exact
Significant? (alpha = 0.05)	No	No	No	No	No		Yes	Yes	Yes	Yes	Yes
